# Supplementary material for: Morphological, ecological and geographic differences between diploids and tetraploids of Symphytum officinale (Boraginaceae) justify both cytotypes as separate species
Source: AoB Plants. 2022 Jun 21;14(4):plac028. doi: 10.1093/aobpla/plac028 (PMC9297162; doi:10.1093/aobpla/plac028)
Supplement: plac028_suppl_Supplementary_Materials [file plac028_suppl_supplementary_materials.zip]

Archive with 4 entries (4 files):
- plac028_suppl_Supplementary_Tables_LK.xlsx
- Kobrlova_Symphytum_Supporting_Information_S1-S4.xlsx
- Kobrlova_Symphytum_Supporting_Information_S5-S8.pdf
- plac028_suppl_Supplementary_Figures_LK.docx
