# Supplementary material for: Morphological, ecological and geographic differences between diploids and tetraploids of Symphytum officinale (Boraginaceae) justify both cytotypes as separate species
Source: AoB Plants. 2022 Jun 21;14(4):plac028. doi: 10.1093/aobpla/plac028 (PMC9297162; doi:10.1093/aobpla/plac028)
Supplement: plac028_suppl_Supplementary_Materials [file plac028_suppl_supplementary_materials.zip › plac028_suppl_Supplementary_Tables_LK.xlsx]

## Sheet: Table S1
Morphological, ecological and geographic differences between diploids and tetraploids of Symphytum officinale (Boraginaceae) justify both cytotypes as separate species.
Lucie Kobrlová, Martin Duchoslav & Michal Hroneš
Table S1. Locality details for 156 Symphytum officinale agg. populations, including number of analysed plants, information on which populations have been subjected to morphometric analysis, detected ploidy level and detailed results of flow-cytometry analyses.
ID	N_ind	ploidy	morpho	mean_index_PI	mean_index_DAPI	standard	2C [pg]						absolute 2C [pg]		country	locality	alt. [m a.l.s.]	GPS		date	collector
							mean	SD	min	max	variation	range	2C	SD
1	5	4x	no	0.498493	-	pisum	4.5313	0.179206	4.38931	4.82744	9.98172	1.09982	-	-	Czech Republic	Mikulčice, Mikulčice Archaeopark, meadow by the ponk	163	48.8051	17.0906	2014-04-27	L.Kobrlová
2	5	4x	no	0.490845	-	pisum	4.46178	0.155656	4.28282	4.6572	8.74141	1.08741	-	-	Czech Republic	Těšnovice, meadow above the S edge of the nature reserve PP Obora	234	49.2682	17.4056	2014-05-01	L.Kobrlová
3	5	4x	no	0.480411	-	pisum	4.36694	0.0398538	4.31134	4.40334	2.13406	1.02134	-	-	Czech Republic	Kurovice, edge of the field by the forest	258	49.2763	17.5141	2014-05-01	L.Kobrlová
4	5	4x	no	0.525973	-	pisum	4.78109	0.317779	4.44218	5.25067	18.2003	1.182	-	-	Czech Republic	Jedovnice, the valley of the Jedovnický potok rivulet, edge of the road	462	49.3354	16.7473	2014-05-04	L.Kobrlová
5	5	4x	no	0.508123	-	pisum/zea	4.59417	0.0793832	4.49175	4.68935	4.3991	1.04399	-	-	Czech Republic	Hrabůvka, Josefov, road ditches	316	49.3084	16.6886	2014-05-04	L.Kobrlová
6	3	4x	no	0.510836	-	pisum	4.6435	0.020342	4.62346	4.66413	0.879673	1.0088	-	-	Czech Republic	Ruda, bank of the right-side tributary of the Huntava river	350	49.8564	17.2075	2014-05-18	Z.Mačát
7	5	4x	no	0.51799	-	pisum	4.70853	0.117545	4.58491	4.8915	6.68685	1.06687	-	-	Czech Republic	Radějov, Čertoryje, meadow	317	48.861	17.3975	2014-05-27	M.Hroneš
8	5	4x	no	0.487972	-	pisum	4.43567	0.0692154	4.35236	4.5319	4.12495	1.04125	-	-	Czech Republic	Hustopeče nad Bečvou, edge of the road near the Bečva river	269	49.5166	17.8683	2014-05-25	M.Hroneš
9A	5	2x	no	0.50507	-	pisum	4.59108	0.0858984	4.49857	4.69328	4.32831	1.04328	-	-	Czech Republic	Skřivany, meadow by the Skřivan pond	232	50.2707	15.5098	2014-06-13	L.Kobrlová
9B	5	4x	no	0.265743	-	zea	2.38363	0.056018	2.33186	2.46122	5.54724	1.05547	-	-	Czech Republic	Skřivany, bushes on the edge of the meadow by the Skřivan pond	233	50.2718	15.51	2014-06-13	L.Kobrlová
10	5	2x	no	0.265826	-	zea	2.38438	0.0879075	2.24767	2.46727	9.77052	1.09771	-	-	Czech Republic	Chotělice-Smidary, wet meadow in the vfalley of the river Cidlina	238	50.3001	15.4784	2014-06-13	L.Kobrlová
11	5	4x	no	0.527218	-	pisum	4.79241	0.250856	4.50269	5.18981	15.2602	1.1526	-	-	Czech Republic	Železnice, Radim, ditch by the road	302	50.4604	15.4179	2014-06-13	L.Kobrlová
12	5	2x	no	0.274918	-	zea	2.46593	0.0581383	2.40843	2.52883	4.99878	1.04999	-	-	Czech Republic	Kopidlno, Jičíněves, roadside	241	50.3653	15.3291	2014-06-13	L.Kobrlová
13	5	2x	no	0.257059	-	zea	2.30574	0.0187519	2.27855	2.325	2.03882	1.02039	-	-	Czech Republic	Rožďalovice, Bučický rybník pond, coastal vegetation of the pond	206	50.3157	15.1898	2014-06-13	L.Kobrlová
14	5	2x	no	0.260362	-	zea	2.33537	0.0406122	2.26952	2.36463	4.19055	1.04191	-	-	Czech Republic	Dymokury, Svídnice, wet meadows in the valley of the Štítarský potok stream	196	50.2696	15.1942	2014-06-13	L.Kobrlová
15	5	2x	no	0.266378	-	zea	2.38933	0.116667	2.26191	2.57227	13.721	1.13721	-	-	Czech Republic	Čachovice, Struhy, meadow in the valley of the Vlkava river	200	50.2812	14.9434	2014-06-13	L.Kobrlová
16	5	4x	no	0.528263	-	pisum	4.80191	0.23724	4.52725	5.06898	11.9661	1.11966	-	-	Czech Republic	Střelná, orchard	523	49.1789	18.0847	2014-06-15	M.Hroneš
17	5	4x	no	0.479647	-	pisum	4.35999	0.191148	4.18535	4.68275	11.8842	1.11884	-	-	Germany	Gützkow, wet meadows	1	53.9218	13.4255	2014-06-13	B.Trávníček
18	5	4x	no	0.494587	-	pisum	4.49579	0.139804	4.2683	4.62704	8.40478	1.08405	-	-	Czech Republic	Pec pod Sněžkou, car park	834	50.7037	15.7339	2014-07-13	L.Kobrlová
19	5	4x	no	0.537452	-	pisum	4.88544	0.241171	4.60277	5.18088	12.5599	1.1256	-	-	Czech Republic	Velké Němčice, Plácky, saltmarsh	172	48.9812	16.6796	2014-08-10	L.Kobrlová
20	1	4x	no	0.484373	-	pisum	4.40295	-	-	-	-	-	-	-	Germany	Sulzbach, meadows near the millrace	300	50.1606	10.5883	2014-04-13	B.Trávníček
21	5	4x	no	0.53205	-	pisum	4.83633	0.136261	4.67067	5.03662	7.83502	1.07835	-	-	Czech Republic	Radhošť, road ditches	185	49.9965	16.0742	2014-08-19	L.Kobrlová
22	15	4x	no	0.549103	0.666821	pisum	4.99135	0.225536	4.65476	5.27201	13.2605	1.13261	-	-	Czech Republic	Choťánky, Choťánecké louky, meadows	258	50.1359	15.1569	2014-08-31	L.Kobrlová
23	1	4x	no	0.535574	-	pisum	4.86837	-	-	-	-	-	-	-	Czech Republic	Hrabětice, edge of the forest	275	49.6024	17.8867	2014-03-26	L.Kobrlová
24	5	4x	no	0.502164	-	pisum	4.56467	0.147436	4.36463	4.72674	8.29642	1.08296	-	-	Czech Republic	Iváň, Plačkův les, edge of the road	180	48.9433	16.5874	2015-04-11	L.Kobrlová
25	5	4x	no	0.495771	-	pisum	4.50655	0.047209	4.44199	4.55884	2.63059	1.02631	-	-	Czech Republic	Krumvíř, roadsides	182	48.9951	16.9193	2015-04-11	L.Kobrlová
26	5	4x	no	0.533958	-	pisum	4.85368	0.300482	4.51222	5.33901	18.3234	1.18323	-	-	Czech Republic	Velatice, village green	252	49.1923	16.7545	2015-04-11	L.Kobrlová
27	5	4x	no	0.526318	-	pisum	4.78423	0.300364	4.60263	5.31547	15.4877	1.15488	-	-	Czech Republic	Pacetluky, grassy hillside by the chapel	298	49.3818	17.564	2015-04-14	L.Kobrlová
28	5	4x	no	0.506919	-	pisum	4.60789	0.163518	4.38396	4.78961	9.25291	1.09253	-	-	Czech Republic	Prusinovice, Hrádek forest, coastal vegetation of the pond	266	49.3722	17.6009	2015-04-14	L.Kobrlová
29	5	4x	no	0.514893	-	pisum	4.68037	0.14622	4.55368	4.92497	8.15356	1.08154	-	-	Czech Republic	Hluk-Boršice u Blatnice, Babí hora, village green	253	48.9569	17.5529	2015-04-17	L.Kobrlová
30	5	4x	no	0.52708	-	pisum	4.79115	0.269594	4.59366	5.26169	14.5425	1.14543	-	-	Czech Republic	Kběždub-Tvarožná Lhota, orchard	177	48.8771	17.3793	2015-04-17	L.Kobrlová
31	4	4x	no	0.525186	-	pisum	4.77394	0.122795	4.68298	4.95333	5.77312	1.05773	-	-	Czech Republic	Radějov, Lučina, wet meadow	297	48.862	17.3916	2015-04-17	L.Kobrlová
32	5	4x	no	0.451962	-	pisum	4.10833	0.118684	3.9822	4.23964	6.46485	1.06465	-	-	Austria	Völkermarkt, Völkermarkter Stausee, roadside	414	46.6494	14.627	2015-05-08	L.Kobrlová
33	5	4x	no	0.51373	-	pisum	4.6698	0.111067	4.49187	4.78842	6.6021	1.06602	-	-	Slovenia	Naklo, roadside	417	46.2779	14.3008	2015-05-09	L.Kobrlová
34	5	4x	no	0.484616	-	pisum	4.40516	0.126094	4.25628	4.52863	6.39891	1.06399	-	-	Slovenia	Žažar, roadside	449	46.009	14.2591	2015-05-09	L.Kobrlová
35	5	4x	no	0.468967	-	pisum	4.26291	0.179962	4.09424	4.51893	10.373	1.10373	-	-	Slovakia	Svätý Jur, Neštich, edge of the forest	244	48.2626	17.2005	2015-05-15	L.Kobrlová
36	5	4x	no	0.491709	-	pisum	4.46964	0.122148	4.351	4.62738	6.35231	1.06352	-	-	Slovakia	Častá, Červený kameň, edge of the forest	328	48.3943	17.3375	2015-05-15	L.Kobrlová
37	5	4x	no	0.46322	-	pisum	4.21067	0.140921	4.02714	4.36088	8.28718	1.08287	-	-	Slovakia	Nová Baňa, Brehy, the valley of the Obecný potok stream	302	48.3961	18.6698	2015-05-15	L.Kobrlová
38	5	4x	no	0.474013	-	pisum	4.30878	0.170636	4.06489	4.50956	10.9393	1.10939	-	-	Slovakia	Žiar nad Hronom, Sklené Teplice, meadow	279	48.5411	18.8469	2015-05-15	L.Kobrlová
39	5	4x	no	0.488648	-	pisum	4.44181	0.131387	4.29747	4.60595	7.17805	1.07178	-	-	Slovakia	Krupina, roadsides	371	48.3977	19.085	2015-05-16	L.Kobrlová
40	3	4x	no	0.461782	-	pisum	4.1976	0.217385	3.97883	4.41357	10.9264	1.10926	-	-	Slovakia	Krupina, Devičie, edge of the forest	297	48.3129	19.0158	2015-05-16	L.Kobrlová
41	5	4x	no	0.461035	-	pisum	4.19081	0.0850314	4.06591	4.29607	5.66061	1.05661	-	-	Hungary	Márianosztra, Márinosztra-Kóspallag, meadow in the valley of the Medresz-patak stream	235	47.8567	18.9092	2015-05-16	L.Kobrlová
42	15	4x	yes	0.458882	-	pisum	4.17124	0.11212	3.95968	4.29563	8.48438	1.08484	-	-	Czech Republic	Olomouc, Poděbrady, banks of the water canal	215	49.6225	17.2212	2015-05-21	L.Kobrlová
43	10	4x	yes	0.469672	-	pisum	4.26932	0.135846	4.04802	4.47219	10.4784	1.10478	-	-	Czech Republic	Třebechovice pod Orebem, wet meadow by the forest Osík	261	50.2233	15.9825	2015-05-22	L.Kobrlová
44	11	4x	yes	0.466529	-	pisum	4.24075	0.159966	3.95317	4.5784	15.8159	1.15816	-	-	Czech Republic	Libřice, Kaltouz forest, coastal vegetation of the pond	248	50.284	15.9304	2015-05-22	L.Kobrlová
45	6	4x	no	0.463213	-	pisum	4.21061	0.245824	3.8603	4.47105	15.8214	1.15821	-	-	Czech Republic	České Meziříčí, Zbytka, wet meadows	260	50.2968	16.0683	2015-05-22	L.Kobrlová
46	5	4x	no	0.506535	-	pisum	4.60441	0.371437	4.14819	5.01402	20.8725	1.20873	-	-	Czech Republic	Mokré-Vranov, reed bed in the valley of the rivulet Dědina	253	50.2555	16.0428	2015-05-22	L.Kobrlová
47	10	4x	yes	0.460305	-	pisum	4.18417	0.171583	3.94208	4.42511	12.253	1.12253	-	-	Czech Republic	Ledce, Chropotínský háj, roadsides	260	50.2298	16.06	2015-05-22	L.Kobrlová
48	5	4x	no	-	0.691503	pisum	-	-	-	-	-	-	-	-	Czech Republic	Kožušany-Tážaly, coastal vegetation in the valley of the Morava river	203	49.5304	17.2701	2015-05-26	L.Kobrlová
49	5	4x	no	-	0.679948	pisum	-	-	-	-	-	-	-	-	Czech Republic	Tovačov, edge of the field	197	49.4253	17.3184	2015-05-26	L.Kobrlová
50	10	4x	yes	-	0.686054	pisum	-	-	-	-	-	-	-	-	Czech Republic	Kojetín-Zlobice, roadside and the edge of the field	252	49.3146	17.3134	2015-05-26	L.Kobrlová
51	5	4x	no	0.515425	-	pisum	4.68521	0.242325	4.43893	5.02431	13.1874	1.13187	-	-	Czech Republic	Bohuslavice u Zlína-Doubravy, Oskorušný lesforest, edge of the forest	394	49.1577	17.6568	2015-05-26	L.Kobrlová
52	10	4x	yes	-	0.691771	pisum	-	-	-	-	-	-	-	-	Czech Republic	Uherský Brod, Újezec, roadside and edge of the field	228	49.0525	17.6971	2015-05-26	L.Kobrlová
53	5	4x	no	-	0.700296	pisum	-	-	-	-	-	-	-	-	Czech Republic	Moravský Písek, banks of the Shnilý potok stream	168	48.9892	17.3477	2015-05-26	L.Kobrlová
54	4	2x	yes	-	0.336237	zea	-	-	-	-	-	-	-	-	Czech Republic	Kovač, Kovačská bažantnice, meadows	275	50.4007	15.4612	2015-06-24	L.Kobrlová
55	10	2x	yes	-	0.332483	zea	-	-	-	-	-	-	-	-	Czech Republic	Smidary, Chotělice, meadows in the valley of the Cidlina river	241	50.3143	15.4649	2015-06-24	L.Kobrlová
56	10	4x	yes	-	0.655712	pisum	-	-	-	-	-	-	-	-	Czech Republic	Chlumec nad Cidlinou, Kosičky, Třesický rybník pond, wet meadow by the pond	224	50.1647	15.5629	2015-06-29	L.Kobrlová
57	12	2x	yes	-	0.316255	zea/pisum	-	-	-	-	-	-	-	-	Czech Republic	Nový Bydžov, Metličany, wet meadows	231	50.244	15.5037	2015-06-29	L.Kobrlová
58	10	4x	yes	-	0.587859	pisum	-	-	-	-	-	-	-	-	Czech Republic	Choťovice, Žehuňský rybník pond, wet meadow	202	50.1422	15.3503	2015-06-29	L.Kobrlová
59	6	4x	no	-	0.648971	pisum	-	-	-	-	-	-	-	-	Czech Republic	Libice nad Cidlinou, Pod Valy, wet meadows	188	50.1326	15.1696	2015-06-29	L.Kobrlová
60	4	4x	no	0.533756	-	pisum	4.85184	0.0245035	4.82233	4.87455	1.08291	1.01083	-	-	Slovakia	Kúty, the valley of the Čarský potok stream, meadow	160	48.6543	17.0561	2015-10-10	L.Kobrlová
61	3	4x	no	-	0.65752	pisum	-	-	-	-	-	-	-	-	Slovakia	Kuchyňa, edge of the road	311	48.4012	17.1826	2016-03-28	L.Kobrlová
62	5	4x	no	-	0.640789	pisum	-	-	-	-	-	-	-	-	Hungary	Bezenye, Szalaitanya, roadside	126	47.9154	17.2445	2016-04-06	L.Kobrlová
63	5	4x	no	-	0.673868	pisum	-	-	-	-	-	-	-	-	Slovakia	Jánošikovo na Ostrove, Chotárny kanál, banks of the water canal	112	47.9002	17.7417	2016-04-06	L.Kobrlová
64	4	2x	no	0.271938	0.317021	zea	2.43921	0.0564583	2.40193	2.52331	5.05347	1.05053	2.32743	0.0188067	Italy	Udine, Sompcornino, E from the village, bushes	52	46.2261	13.0194	2016-04-08	B.Trávníček
65	5	2x	no	0.29038	0.353757	zea	2.60462	0.0780554	2.49591	2.69324	7.90624	1.07906	2.64067	0.0207375	Italy	Cormons town, at the road towards Capriva del Friuli	46	45.9456	13.4864	2016-04-09	B.Trávníček
66	3	2x	no	0.302333	-	zea	2.71184	0.110057	2.62946	2.83683	7.8865	1.07887	2.59556	0.0159516	Italy	Gaiba, grassy edge of the water canal	6	44.9467	11.4679	duben 2016	O.Popelka
67	3	4x	no	0.501178	-	pisum	4.55571	0.0769099	4.48383	4.63681	3.41201	1.03412	-	-	Austria	Scheiblingstein, Tullnerstraße street, roadsides	475	48.2682	16.201	2016-05-01	L.Kobrlová
68	2	4x	no	0.47176	-	pisum	4.2883	0.376641	4.02198	4.55463	13.2435	1.13244	-	-	Romania	Sibiu, Cisnădioara-Cisnădie, edge of the road	489	45.7044	24.1221	2016-05-10	L.Kobrlová
	1	4x +	no	0.605597	-	pisum	5.50488	-	-	-	-	-	-	-
69	3	4x	no	-	0.657032	pisum	-	-	-	-	-	-	-	-	Czech Republic	Krčmaň, Chlum forest, the valley of the Loučka stream	307	49.5278	17.3482	2016-05-20	L.Kobrlová
70	3	4x	no	-	0.648892	pisum	-	-	-	-	-	-	-	-	Czech Republic	Rokytnice, Trnová, roadsides	344	49.0704	17.9294	2016-06-02	L.Kobrlová
71	3	4x	no	-	0.683286	pisum	-	-	-	-	-	-	-	-	Czech Republic	Bojkovice, roadsides	351	49.0439	17.8068	2016-06-02	L.Kobrlová
72	1	4x	no	-	0.684497	pisum	-	-	-	-	-	-	-	-	Czech Republic	Lysá nad Labem, Byšičky, village green	177	50.1806	14.7933	2016-06-06	L.Kobrlová
73	5	4x	no	-	0.672841	pisum	-	-	-	-	-	-	-	-	Czech Republic	Lysá nad Labem, Byšičky, Karlov, banks of the pond	176	50.1867	14.8056	2016-06-06	L.Kobrlová
74	6	4x	yes	-	0.652005	pisum	-	-	-	-	-	-	-	-	Czech Republic	Lysá nad Labem, Tři Chaloupky, wet meadow in the valley of the Elbe river	178	50.1799	14.8384	2016-06-06	L.Kobrlová
75	5	4x	yes	-	0.659143	pisum	-	-	-	-	-	-	-	-	Czech Republic	Lysá nad Labem, Hrabanovská Černava, wet meadow (fen)	184	50.2167	14.8409	2016-06-06	L.Kobrlová & M.Hroneš
76A	5	4x	no	-	0.670458	pisum	-	-	-	-	-	-	-	-	Czech Republic	Velenka, Kersko, Slatinná louka u Velenky, wet meadows (fen)	184	50.1521	14.9042	2016-06-06	L.Kobrlová & M.Hroneš
76B	6	2x	yes	-	0.3199	zea	-	-	-	-	-	-	-	-	Czech Republic	Velenka, Kersko, road ditches	187	50.1523	14.9095	2016-06-06	L.Kobrlová & M.Hroneš
77	5	4x	no	0.489703	-	pisum	4.4514	0.0594494	4.37124	4.50552	3.07181	1.03072	-	-	Czech Republic	Desná, bank of the stream Desná	422	49.8039	16.2148	2016-06-12	L.Kobrlová & M.Hroneš
78	4	4x	no	0.489501	-	pisum	4.44956	0.114132	4.29831	4.5551	5.9744	1.05974	-	-	Czech Republic	Přelouč, Opočínek, meadow by the railway line	224	50.0341	15.641	2016-06-13	L.Kobrlová
79	6	4x	yes	0.48933	-	pisum	4.44801	0.190544	4.23331	4.77449	12.7838	1.12784	-	-	Czech Republic	Živanice, Živanické jezero, meadows and wetlands	211	50.0463	15.6409	2016-06-13	L.Kobrlová
80	1	4x	no	0.485082	-	pisum	4.40939	-	-	-	-	-	-	-	Czech Republic	Voleč, edge of the field	258	50.115	15.5802	2016-06-13	L.Kobrlová
81	5	4x	yes	0.470977	-	pisum	4.28118	0.0157302	4.25986	4.29853	0.907955	1.00908	-	-	Czech Republic	Chýšť, Chýšťský rybník, wet meadow	237	50.1347	15.5304	2016-06-13	L.Kobrlová
82	5	4x	no	0.465688	-	pisum	4.2331	0.0575224	4.15675	4.30723	3.6201	1.0362	-	-	Czech Republic	Hradišťko II, Proudnický rybník pond, meadow by the pond	217	50.1174	15.4093	2016-06-13	L.Kobrlová
83	5	4x	no	0.486219	-	pisum	4.41973	0.13262	4.22591	4.53163	7.23443	1.07234	-	-	Czech Republic	Žiželice, Zbraň, coastal vegetation in the valley of the Cidlina river	207	50.1409	15.3661	2016-06-13	L.Kobrlová
84	10	4x	yes	0.484086	0.576547	pisum	4.40035	0.0969413	4.23612	4.52979	6.93243	1.06932	4.37121	0.0295909	Czech Republic	Sokoleč, V jezírkách, wet meadow	193	50.0828	15.1121	2016-06-19	L.Kobrlová & M.Hroneš
85	10	2x	yes	0.264446	0.316622	zea	2.372	0.0485911	2.30024	2.45557	6.75286	1.06753	2.412	0.0173417	Czech Republic	Chlumec nad Cidlinou, Luková, reed bed by the railway line	221	50.1907	15.4868	2016-06-20	L.Kobrlová & M.Hroneš
													2.41402	0.0136638
86	1	2x	no	0.269714	-	zea	2.41925	-	-	-	-	-	-	-	Czech Republic	Bolehošť, wet meadows in the valley of the Chropotínský potok stream	255	50.2169	16.0662	2016-05-23	J.Doležal
87	5	2x	no	0.2622	-	zea	2.35185	0.0255097	2.32323	2.39323	3.01289	1.03013	-	-	Czech Republic	Velvary, Miletice, Pod Šibenicí, wet meadow	185	50.2938	14.233	2016-07-03	L.Kobrlová & M.Hroneš
88	5	4x	no	0.486713	-	pisum	4.42422	0.15245	4.28031	4.67517	9.22489	1.09225	-	-	Czech Republic	Kly, meadow on the right bank of the Elbe river	159	50.3085	14.4957	2016-07-03	L.Kobrlová & M.Hroneš
89	5	4x	no	0.479634	-	pisum	4.35988	0.0146449	4.34619	4.38292	0.844968	1.00845	-	-	Czech Republic	Všetaty, Všetatská černava, wet meadow by the railway line	170	50.2777	14.5728	2016-07-03	L.Kobrlová & M.Hroneš
90	5	2x	no	0.263432	-	zea	2.3629	0.0690009	2.28669	2.45393	7.31342	1.07313	-	-	Czech Republic	Liblice, Slatinná louka u Liblic, wet meadow	187	50.3088	14.5817	2016-07-03	L.Kobrlová & M.Hroneš
91	5	4x	no	0.478249	-	pisum	4.34728	0.152698	4.09885	4.49959	9.77685	1.09777	-	-	Czech Republic	Mělnická Vrutice, Dolní Pšovka, roadside	188	50.3413	14.5377	2016-07-03	L.Kobrlová & M.Hroneš
92	1	2x	no	0.256869	-	zea	2.30404	-	-	-	-	-	-	-	Czech Republic	Městec Králové, Běrunice, Dlouhopolský rybník pond	214	50.1926	15.3194	2016-07-04	L.Kobrlová & M.Hroneš
93	5	4x	no	0.480798	-	pisum	4.37046	0.0524605	4.29372	4.4262	3.08528	1.03085	-	-	Czech Republic	Městec Králové, Továrenské rybníky ponds	210	50.2096	15.3164	2016-07-04	L.Kobrlová & M.Hroneš
94	5	4x	no	0.491583	-	pisum	4.46849	0.0827546	4.33256	4.54839	4.98159	1.04982	-	-	Czech Republic	Malá Strana, meadow	214	50.2662	15.2833	2016-07-04	L.Kobrlová & M.Hroneš
95	5	2x	no	0.258979	-	zea	2.32296	0.0450274	2.25445	2.36439	4.87674	1.04877	-	-	Czech Republic	Budčeves, reed bed by the road	227	50.2939	15.2551	2016-07-04	L.Kobrlová & M.Hroneš
96	5	2x	no	0.261378	-	zea	2.34448	0.0557391	2.26173	2.40753	6.4463	1.06446	-	-	Czech Republic	Nové Zámky, wet meadow in the valley of the Mrlina river	194	50.2795	15.1616	2016-07-04	L.Kobrlová & M.Hroneš
97	5	2x	no	0.263974	-	zea	2.36776	0.0625412	2.28678	2.45796	7.48591	1.07486	-	-	Czech Republic	Netřebice, wet meadow in the valley of the Velenický potok stream	189	50.2134	15.1271	2016-07-04	L.Kobrlová & M.Hroneš
98	4	4x	no	0.486408	-	pisum	4.42145	0.12369	4.31848	4.59171	6.32692	1.06327	-	-	Slovenia	Škofja Loka, Stara Loka, village green	359	46.1707	14.304	2016-07-24	L.Kobrlová & M.Hroneš
99	5	4x	no	0.502071	-	zea	4.50342	0.218037	4.27277	4.85402	13.6037	1.13604	-	-	Austria	Kirchdorf an der Mur, Traföß, grassy road ditches	501	47.3497	15.3433	2016-08-24	L. Kobrlová
100	6	4x	no	0.518776	-	zea	4.65326	0.0638236	4.59807	4.73384	2.95287	1.02953	-	-	Austria	St. Kanzian am Klopeiner See, wet meadow by the Kleiner See lake	448	46.6091	14.5643	2016-08-26	L. Kobrlová
101	5	4x	no	0.547534	-	zea	4.91121	0.113705	4.81823	5.03498	4.49849	1.04498	-	-	Austria	Hirschbegg-Stampf, the valley of the Teigitsch strram	842	47.0029	14.9987	2016-08-26	L. Kobrlová
102	5	4x	no	0.491122	0.602061	pisum	4.4643	0.0748251	4.40969	4.55008	3.18373	1.03184	4.58384	0.0261922	France	Giverny, Maison et jardins de Claude Monet, roadside	15	49.0744	1.53365	2015-07-19	L. Kobrlová
103	5	4x	no	0.543631	0.618113	zea	4.87621	0.19415	4.65381	5.18841	11.4875	1.11488	-	-	France	Étretat, car park	44	49.7031	0.200594	2015-07-19	L. Kobrlová
104	5	4x	no	0.533714	0.619494	pisum	4.85146	0.210961	4.6867	5.15888	10.075	1.10075	-	-	France	Pont-l'Évêque, La Batterie de Merville, meadow	15	49.2701	-0.196503	2015-07-20	L. Kobrlová
105	1	4x	no	0.478847	0.62156	pisum	4.35272	-	-	-	-	-	-	-	France	Bonneville-la-Louvet, Colleville-Mont Gomery, Hillman, meadow	77	49.2655	0.310575	2015-07-20	L. Kobrlová
106	5	4x	no	0.503686	0.645034	pisum	4.5785	0.146285	4.38482	4.75741	8.49721	1.08497	-	-	France	Vierville-sur-Mer, Omaha Beach, car park	1	49.3799	-0.903676	2015-07-21	L. Kobrlová
107	5	4x	no	-	0.665459	-	-	-	-	-	-	-	-	-	Germany	Bonn-Schwarzrheindorf, scrubs in the valley of the Rhein river	52	50.7512	7.10904	2017-03-12	L. Kobrlová
108	5	4x	no	0.543631	-	pisum	4.87621	0.19415	4.65381	5.18841	11.4875	1.11488	-	-	Czech Republic	Ivančice, bank of the Jihlava river	201	49.0983	16.3879	9.4.2017	L. Kobrlová
109	5	4x	no	0.533714	-	Pisum	4.85146	0.210961	4.6867	5.15888	10.075	1.10075	-	-	Slovakia	Pezinok, roadside	236	48.3205	17.2377	25.4.2017	L. Kobrlová
110	1	4x	no	0.478847	-	pisum	4.35272	-	-	-	-	-	-	-	Germany	Staubing, Haderfleck, village green	356	48.8919	11.7906	17.4.2017	B.Trávníček
111	5	4x	no	0.503686	-	pisum	4.5785	0.146285	4.38482	4.75741	8.49721	1.08497	-	-	Czech Republic	Suchov, the valley of the Kazivec stream	409	48.8967	17.5735	2017-05-01	L. Kobrlová
112	7	2x	no	0.270111	-	zea	2.42282	0.0366034	2.3926	2.46261	2.9258	1.02926	2.42293	0.015166	Italy	Vittoria Veneto, San Floriano, bank of the Lago di Negrisiola lake	165	46.028	12.3009	2017-05-06	L.Kobrlová & M.Hroneš
113	5	4x	no	0.471464	-	pisum	4.28561	0.153327	4.17364	4.45357	6.70725	1.06707	-	-	Italy	Primolano, roadside	270	45.9643	11.7116	2017-05-07	L.Kobrlová & M.Hroneš
114	1	4x	no	0.483894	-	pisum	4.39859	-	-	-	-	-	-	-	Italy	Vigolo Vattaro, Bivacco Marzolla, car park	830	46.0117	11.197	2017-05-07	L.Kobrlová & M.Hroneš
115	5	4x	no	0.493899	-	pisum	4.48954	0.0815785	4.40018	4.54912	3.38489	1.03385	-	-	Italy	Arsié, Lago di Corlo, edge of the forest	313	45.9788	11.7617	2017-05-07	L.Kobrlová & M.Hroneš
116	6	4x	no	0.487494	-	pisum	4.43132	0.194107	4.29407	4.56858	6.39273	1.06393	4.29575	0.0187777	Czech Republic	Javoříčko, village green	386	49.6721	16.918	2017-07-09	L. Kobrlová
													4.5651	0.00873976
117	10	4x	no	0.480634	-	pisum	4.36896	0.101105	4.29056	4.48308	4.48712	1.04487	4.49815	0.0273389	Czech Republic	Olomouc, Přichystalova street, village green	213	49.5812	17.2731	2017-07-10	L. Kobrlová
													4.29294	0.00239298
													4.31435	0.0134192
118	4	2x	no	0.267811	0.329641	zea	2.40218	-	-	-	-	-	2.42286	0.0229514	Germany	Bellheim, wet meadow	116	49.2092	8.26944	2018-04-21	B.Trávníček
119	5	2x	no	-	0.329225	zea	-	-	-	-	-	-	-	-	Germany	Jockgrim, wet meadow	102	49.0872	8.27944	2018-04-21	B.Trávníček
120	5	2x	no	0.271108	0.322454	zea	2.43176	-	-	-	-	-	2.44933	0.0174294	Germany	Okarben, Ludwigsbrunnen, wetland	118	50.2489	8.77472	2018-04-20	B.Trávníček
121	3	4x	no	-	0.628727	pisum	-	-	-	-	-	-	-	-	Slovakia	Boťany, Latorica, wet ditches	101	48.4629	22.1006	2018-04-28	L.Kobrlová & M.Hroneš
122	3	4x	no	-	0.590316	pisum	-	-	-	-	-	-	-	-	Ukraine	Turia Pasika, edge of the road	305	48.669	22.6451	2018-04-29	L. Kobrlová
123	2	4x	no	-	0.634619	pisum	-	-	-	-	-	-	-	-	Ukraine	Svaliavka-Olenovo, car park	402	48.6609	22.8479	2018-04-29	L. Kobrlová
124	1	4x	no	-	0.675313	pisum	-	-	-	-	-	-	-	-	Slovakia	Remetské Hámre, roadside	307	48.8549	22.1896	2018-04-30	L. Kobrlová
125	3	4x	no	-	0.671511	pisum	-	-	-	-	-	-	-	-	Slovakia	Ubľa, Pomierky, roadside	232	48.8929	22.3769	2018-04-30	L. Kobrlová
126	3	4x	no	-	0.657196	pisum	-	-	-	-	-	-	-	-	Slovakia	Košický Klečenov, Dargovský průsmyk, roadside	475	48.739	21.536	2018-04-30	L. Kobrlová
127	3	2x	no	-	0.337919	zea	-	-	-	-	-	-	-	-	Hungary	Varbó, forest by the lake Varbói-víztározó	212	48.1581	20.6031	2018-04-28	B.Trávníček
128	3	2x	no	-	0.339938	zea	-	-	-	-	-	-	-	-	Czech Republic	Koštice, wet meadow (fen)	169	50.4004	13.9625	2018-06-05	B.Trávníček
129	3	2x	no	-	-	bellis	2.09338	0.0268887	2.0625	2.11156	2.37897	1.02379	-	-	Poland	Gorysławic, wet meadow (fen)	180	50.3631	20.68	2018-06-09	P.Koutecký
130A	5	2x	no	0.535557	-	pisum	4.84128	0.185932	4.72136	5.14451	8.96236	1.08962	-	-	Czech Republic	Knovíz, Podlešín, wet meadow	225	50.2192	14.1449	2018-06-26	L.Kobrlová & M.Hroneš
130B	5	4x	no	0.270953	-	zea	2.43037	0.0467673	2.34751	2.45706	4.66655	1.04667	-	-	Czech Republic	Knovíz, Podlešín, roadside	226	50.2199	14.1492	2018-06-26	L.Kobrlová & M.Hroneš
131	5	2x	no	0.28511	-	zea	2.55735	0.0546606	2.50701	2.63633	5.15826	1.05158	-	-	Czech Republic	Tvršice, meadow by the railway line	198	50.3418	13.5771	2018-06-26	L.Kobrlová & M.Hroneš
132	5	2x	no	0.279086	-	zea	2.50332	0.028713	2.4661	2.53164	2.65783	1.02658	-	-	Czech Republic	Selibice, wet meadow	198	50.3405	13.6106	2018-06-26	L.Kobrlová & M.Hroneš
133	8	2x	no	0.28592	-	zea	2.56461	0.11433	2.36182	2.66332	12.7659	1.12766	-	-	Czech Republic	Postoloprty, reed bed	190	50.3484	13.6651	2018-06-26	L.Kobrlová & M.Hroneš
	2	3x	no	0.357183	-	zea	3.20383	0	3.20383	3.20383	0	1	-	-	Czech Republic	Postoloprty, edge of the forest	203	50.3491	13.6625	2018-06-26	L.Kobrlová & M.Hroneš
134	10	2x	no	0.284211	-	zea	2.54929	0.0564237	2.45001	2.65673	8.43763	1.08438	-	-	Czech Republic	Budyně nad Ohří, meadow	163	50.4022	14.1216	2018-06-26	L.Kobrlová & M.Hroneš
135	3	2x	no	0.275666	-	zea	2.48328	0.0632882	2.41021	2.52107	4.59941	1.04599	-	-	Czech Republic	Písty, wet meadow	159	50.4231	14.1466	2018-06-26	L.Kobrlová & M.Hroneš
136	7	4x	no	0.514641	-	pisum	4.67809	0.133031	4.57944	4.9476	8.03938	1.08039	-	-	Czech Republic	Bohušovice nad Ohří, coastal vegetation of the Ohře river	151	50.4965	14.159	2018-06-27	L.Kobrlová & M.Hroneš
137	7	4x	no	0.542609	-	pisum	4.93231	0.0244427	4.90146	4.96127	1.22008	1.0122	-	-	Czech Republic	Polepy, wet meadow	154	50.5133	14.256	2018-06-27	L.Kobrlová & M.Hroneš
138	5	4x	no	0.502333	-	pisum	4.5662	0.0709226	4.51441	4.64389	2.86829	1.02868	-	-	Czech Republic	Vrbice, wet mneadow in the valley of the Obrtka stream	162	50.4905	14.2853	2018-06-27	L.Kobrlová & M.Hroneš
139	5	4x	no	0.539389	-	pisum	4.90305	0.12831	4.76249	4.99675	4.91887	1.04919	-	-	Slovakia	Cigelka, banks of the pond	510	49.4059	21.151	2018-07-05	L. Kobrlová
140	2	4x	no	0.520455	-	pisum	4.73094	-	-	-	-	-	-	-	Slovakia	Litmanová, ski areal, grassland	675	49.3767	20.6227	2018-07-06	L. Kobrlová
141	5	4x	no	-	0.680782	pisum	-	-	-	-	-	-	-	-	Romania	Groşi, road ditches	245	47.6202	23.6292	2018-07-20	L. Kobrlová
142	2	4x	no	-	0.726166	pisum	-	-	-	-	-	-	-	-	Romania	Mureșenii Bârgăului, road ditches	734	47.2198	24.9026	2018-07-20	L. Kobrlová
143	3	4x	no	-	0.683662	pisum	-	-	-	-	-	-	-	-	Romania	Borşa, coastal vegetation of the Negoescu Mare river	830	47.6202	24.7386	2018-07-21	L. Kobrlová
144	5	4x	no	0.513293	-	pisum	4.66583	0.00477701	4.6606	4.66932	0.187134	1.00187	-	-	Hungary	Mátészalka, Cinevég, roadsides	113	47.9402	22.3417	2018-07-22	L. Kobrlová
145	3	4x	no	-	0.687135	pisum	-	-	-	-	-	-	-	-	Austria	Lassing, Hochkar Alpenstraße street, roadsides	824	47.7469	14.9294	2018-08-18	L. Kobrlová
146	2	4x	no	-	0.628958	pisum	-	-	-	-	-	-	-	-	Austria	Oberreith, road ditches	685	47.6421	14.5705	2018-08-18	L. Kobrlová
147	1	2x	no	0.278884	-	zea	2.50151	-	-	-	-	-	-	-	Italy	Battaglia, Monte Croce, banks of the water canal	7	45.2953	11.7751	2019-04-13	M.Duchoslav
148	1	2x	no	0.276246	-	zea	2.47784	-	-	-	-	-	-	-	Italy	Fratta Polesine, Via Granze street, roadside	4	45.0412	11.6666	2019-04-13	M.Duchoslav
149	2	2x	no	0.291836	-	zea	2.61768	0.0552778	2.57859	2.65677	3.03168	1.03032	-	-	Italy	San Donà di Piave, road ditches and edges of the field	1	45.6168	12.6002	2019-04-13	M.Duchoslav
150	3	4x	no	0.503052	-	pisum	4.57274	0.137519	4.47501	4.72999	5.69789	1.05698	-	-	Germany	Schutterzell, wet meadows	150	48.4114	7.85611	2019-04-12	B.Trávníček
151	2	4x	no	0.525824	-	zea	4.71648	-	-	-	-	-	-	-	Slovakia	Ipelské Predmostie, meadows	122	48.0761	19.0336	2019-04-21	B.Trávníček
152	3	4x	no	0.572182	-	zea	5.1323	-	-	-	-	-	-	-	Slovakia	Kráľovce-Krnišov, road ditches	306	48.3432	18.966	2019-04-28	L. Kobrlová
153	1	4x	no	0.520132	-	pisum	4.728	-	-	-	-	-	-	-	Czech Republic	Bližší Lhota, village green	737	48.7569	14.0128	2019-05-19	B.Trávníček
154	5	4x	no	-	0.624296	pisum	-	-	-	-	-	-	-	-	Switzerland	Dotzigen a.d. Aau, coastal vegetation of the Alte Aare river	433	47.1213	7.33423	2019-07-03	L.Kobrlová & M.Hroneš
155	2	4x	no	-	0.64183	pisum	-	-	-	-	-	-	-	-	Switzerland	La Heutte, edge of the meadow over the highway	617	47.1866	7.22931	2019-07-03	L.Kobrlová & M.Hroneš
156	2	2x	no	0.263756	-	zea	2.36581	-	-	-	-	-	-	-	Czech Republic	Loučná Hora, wet meadow	237	50.3037	15.4951	2021-07-13	M. Ducháček
N_ind		number of individuals analysed
morpho		information on whether the population was used for morphological analysis
2C		mean per population of individual plants analysed on 3000 nuclei
absolute 2C		mean of at least three analyses of individual plant on 5000 nuclei

## Sheet: Table S2
Morphological, ecological and geographic differences between diploids and tetraploids of Symphytum officinale (Boraginaceae) justify both cytotypes as separate species.
Lucie Kobrlová, Martin Duchoslav & Michal Hroneš
Table S2. List of revised karyological data reported for Symphytum officinale complex.
taxon	references	2n	country	locality	N	E	notes
S. bohemicum	Gadella & Kliphuis (1967)	24	Netherlands	In an osier-bed of the estate "Oude-Gain" near Jutphaas (prov. of Utrecht), on river clay	52.0221200	5.0872758	population no. 2
S. bohemicum	Gadella & Kliphuis (1967)	24	Netherlands	In an osier-bed between Ijsselstein and Jutphaas (prov. of Utrecht), on river clay	52.0284183	5.0663036	population no. 3
S. bohemicum	Gadella & Kliphuis (1967)	24	Netherlands	On a refuse dump near Ijsselstein (prov. of Utrecht), on river clay	52.0246381	5.0458792	population no. 4
S. bohemicum	Gadella & Kliphuis (1967)	24	Netherlands	On an orchard near Ijsselstein (prov. of Utrecht), on river clay	52.0246381	5.0458792	population no. 5
S. bohemicum	Lepper (1970)	24	Germany	Thüringen, Altenberga, Teich bei der Glücksmühle nordwestl. Altenberga	50.8304000	11.5406000	-
S. bohemicum	Basler (1972)	24	Germany	Niedersachen, Schaumburg-Lippe, Bückeburg, castle park	52.2611036	9.0488958	population no. 1 (10 plants counted)
S. bohemicum	Basler (1972)	24	Netherlands	Utrecht, Oudegein near Jutphaas	52.0221200	5.0872758	population no. 2 (14 plants counted)
S. bohemicum	Basler (1972)	24	Netherlands	Utrecht, the shore of the river near Jutphaas	52.0334456	5.0927753	population no. 3 (2 plants counted)
S. bohemicum	Wcisło (1972)	24	Poland	Żegocina near Limanowa, along the ditch	49.8041261	20.4178989	white fl.
S. bohemicum	Wcisło (1972)	24	Poland	Jankówka near Wieliczka, along the stream	49.9268086	20.0722819	white fl.
S. bohemicum	Wcisło (1972)	24	Poland	Szarów near Niepołomice, in a meadow	49.9949397	20.2665214	white fl.
S. bohemicum	Wcisło (1972)	24	Poland	Bieżanów near Cracow, in a meadow	50.0214303	20.0362514	white fl.
S. bohemicum	Wcisło (1972)	24	Poland	Raciborsko near Cracow, in a meadow	49.9371375	20.0730114	white fl.
S. bohemicum	Wcisło (1972)	24	Poland	Koszyce, in a meadow	50.1669806	20.5756458	white fl.
S. bohemicum	Wcisło (1972)	24	Poland	Korczyn, along a ditch	50.9279583	20.3406369	white fl.
S. bohemicum	Wcisło (1972)	24	Poland	Pińczów, along the river Nida	50.5201928	20.5256242	white fl.
S. bohemicum	Wcisło (1972)	24	Poland	Winiary between Sandomierz and Zawichost, in a meadow	50.7782675	21.8298092	white fl.
S. bohemicum	Wcisło (1972)	24	Poland	Holy Cross Mts.	50.8760292	20.9733769	white fl.
S. bohemicum	Gadella et al. (1974)	24	Great Britain	Wicken Fen (V.C.29 Cambridgeshire)	52.3069689	0.2771550	ID 10.215-10.231
S. bohemicum	Gadella et al. (1974)	24	Great Britain	Welches Dam (V.C.29 Cambridgeshire)	52.4517000	0.1650000	ID 10.281
S. bohemicum	Gadella & Kliphuis (1978)	24	France	Ain, between Segny and Maconnex	46.2893969	6.0787511	ID 12.313/16
S. bohemicum	Gadella & Kliphuis (1978)	24	France	Ht. Alpes, near Guillestre	44.6616617	6.6497728	ID 21601/01
S. bohemicum	Gadella & Kliphuis (1978)	24	Czech Republic	Vranov near Opočno	50.2576186	16.0382583	ID 3646
S. bohemicum	Gadella & Kliphuis (1978)	24	Hungary	Near Szagysvaszanto [Zagyvaszántó]	47.7755886	19.6705194	ID 11.718/21/23
S. bohemicum	Murín in Májovský et al. (1978)	24	Slovakia	Slovak Karst, Kečovo, Domica cave	48.4777575	20.4698153	ID 2694
S. bohemicum	Murín & Májovský (1982)	24	Slovakia	Ipeľsko-rimavská Landform, Fiľakovské Klačany	48.2909919	19.7531556	ID 5481; yellowish white fl.
S. bohemicum	Murín & Májovský (1982)	24	Slovakia	Slovak Karst, Kečovo, Domica cave	48.4777575	20.4698153	ID 5480; yellowish white fl.
S. bohemicum	Mekki et al. (1987)	24	Hungary	prov. Heves, Lörinci, ca 10 km north of Hatvan	47.7400503	19.6773097	ID 11314
S. bohemicum	Mekki et al. (1987)	24	Hungary	prov. Pest, Dabas, ca 37 km south-east of Budapest in the direction of Keskskemét	47.1729303	19.3229242	ID 11754
S. bohemicum	Mekki et al. (1987)	24	France	dep. Isére, Le Fayet ca 4 km south-west of Pontcharra	45.4188836	5.9748197	ID 25559, ID 25580
S. bohemicum	Mekki et al. (1987)	24	Netherlands	prov. Utrecht, vicinitiy of Ijsselstein	52.0246381	5.0458792	ID 28255, ID 28257
S. bohemicum	Wille (1998)	24	Germany	Hessen, Frankfurt am Main, BuGa-Gelände	50.1353000	8.6347000	ID 5817/42
S. bohemicum	Wille (1998)	24	Germany	Hessen, [Landkreis] Groß-Gerau	50.0684000	8.5365000	ID 5917/13
S. bohemicum	Wille (1998)	24	Germany	Hessen, Lahn-Dill-Kreis	50.5696000	8.6153000	ID 5417/23
S. bohemicum	Wille (1998)	24	Germany	Hessen, Lahn-Dill-Kreis	50.5663000	8.6015000	ID 5417/23
S. bohemicum	Wille (1998)	24	Germany	Hessen, [Landkreis] Groß-Gerau	49.9000000	8.4745000	ID 6016/44
S. bohemicum	Wille (1998)	24	Germany	Hessen, [Landkreis] Groß-Gerau	49.8924000	8.4186000	ID 6016/21
S. bohemicum	Wille (1998)	24	Germany	Hessen, [Landkreis] Groß-Gerau	49.8906000	8.4177000	ID 6016/21
S. bohemicum	Wille (1998)	24	Germany	Hessen, [Landkreis] Groß-Gerau	49.8796000	8.3539000	ID 6016/14
S. bohemicum	Wille (1998)	24	Germany	Hessen, [Landkreis] Groß-Gerau	49.9155000	8.3923000	ID 6016/34
S. bohemicum	Wille (1998)	24	Germany	Hessen, [Landkreis] Groß-Gerau	49.9237000	8.3904000	ID 6016/34
S. bohemicum	Wille (1998)	24	Germany	Hessen, [Landkreis] Groß-Gerau	49.9242000	8.3893000	ID 6016/34
S. bohemicum	Wille (1998)	24	Germany	Hessen, [Landkreis] Groß-Gerau	49.9237000	8.3893000	ID 6016/34
S. bohemicum	Wille (1998)	24	Germany	Hessen, Darmstadt-Dieburg	49.9125047	8.8373081	ID 6119/13
S. bohemicum	Wille (1998)	24	Germany	Baden-Württemberg, Mannheim	49.4537000	8.4597000	ID 6516/24
S. bohemicum	Wille (1998)	24	Germany	Baden-Württemberg, Rhein-Neckar-Kreis	49.3875000	8.5208000	ID 6617/11
S. bohemicum	Wille (1998)	24	Germany	Bayern, Donau-Ries	48.8951000	10.6515000	ID 7129/2
S. bohemicum	Wille (1998)	24	Germany	Hessen, Werra-Meißner-Kreis	51.3620000	9.8050000	ID 4624/24
S. bohemicum	Wille (1998)	24	Germany	Thüringen, Wartburgkreis	50.8296000	10.1353000	ID 5126/42
S. bohemicum	Wille (1998)	24	Germany	Hessen, Lahn-Dill-Kreis	50.5728000	8.5992000	ID 5417/21
S. bohemicum	Wille (1998)	24	Germany	Hessen, Main-Kinzig-Kreis, Dörnigheim, Maintal, Braubachufer, N Teich an der B 8/40, W Dörnigheim	50.1381000	8.8208000	ID 5818/42
S. bohemicum	Wille (1998)	24	Germany	Hessen, Main-Taunus-Kreis	50.1707000	8.4570000	ID 5816/23
S. bohemicum	Wille (1998)	24	Germany	Hessen, Main-Taunus-Kreis	50.1684000	8.4567000	ID 5816/23
S. bohemicum	Wille (1998)	24	Germany	Hessen, Heddernheim, Frankfurt am Main, E Heddernheim, NW Wehr am Schwimmbad, Ufer Nidda	50.1636000	8.6516000	ID 5817/24
S. bohemicum	Wille (1998)	24	Germany	Hessen, Main-Kinzig-Kreis	50.2392000	9.0518000	ID 5720/32
S. bohemicum	Wille (1998)	24	Germany	Hessen, Main-Kinzig-Kreis	50.2264000	9.0121000	ID 5720/31
S. bohemicum	Wille (1998)	24	Germany	Bayern, Donau-Ries	48.8951000	10.6515000	ID 7129/2
S. bohemicum	Wille (1998)	24	Germany	Hessen, Main-Taunus-Kreis	50.0676000	8.3938000	ID 5916/14
S. bohemicum	Wille (1998)	24	Germany	Hessen, Main-Taunus-Kreis	50.0696000	8.3919000	ID 5916/14
S. bohemicum	Wille (1998)	24	Germany	Hessen, Wiesbaden	50.0514000	8.3570000	ID 5916/13
S. bohemicum	Wille (1998)	24	Germany	Hessen, Offenbach	50.0533000	8.8819000	ID 5919/14
S. bohemicum	Wille (1998)	24	Germany	Hessen, Frankfurt am Main	50.1130000	8.5913000	ID 5817/43
S. bohemicum	Wille (1998)	24	Germany	Hessen, Main-Kinzig-Kreis	50.1469000	8.8484000	ID 5819/31
S. bohemicum	Wille (1998)	24	Germany	Hessen, Main-Kinzig-Kreis	50.1469000	8.8498000	ID 5819/31
S. bohemicum	Wille (1998)	24	Germany	Hessen, Main-Kinzig-Kreis	50.1487000	8.8486000	ID 5819/31
S. bohemicum	Wille (1998)	24	Germany	Hessen, Main-Kinzig-Kreis	50.1508000	8.9002000	ID 5819/14
S. bohemicum	Wille (1998)	24	Germany	Hessen, Frankfurt am Main	50.1511000	8.7787000	ID 5818/23
S. bohemicum	Wille (1998)	24	Germany	Hessen, Frankfurt am Main	50.1508000	8.7773000	ID 5818/23
S. bohemicum	Wille (1998)	24	Germany	Hessen, [Landkreis] Groß-Gerau	49.8661000	8.4968000	ID 6116/24
S. bohemicum	Wille (1998)	24	Germany	Hessen, [Landkreis] Groß-Gerau	49.8652000	8.4968000	ID 6116/24
S. bohemicum	Wille (1998)	24	Germany	Hessen, [Landkreis] Groß-Gerau	49.8652000	8.4962000	ID 6116/24
S. bohemicum	Wille (1998)	24	Germany	Hessen, Main-Taunus-Kreis	50.0199000	8.4523000	ID 5916/43
S. bohemicum	Gadella & Kliphuis (1967)	24+1-4B	Netherlands	In an osier-bed near Ijsselstein (prov. of Utrecht), on river clay	52.0246381	5.0458792	population no. 1
S. bohemicum	Gadella & Kliphuis (1970)	24+4B	Italy	In a moist meadow between La Sarre and Chateau de Sarre	45.7138139	7.2544683	ID 5463, ID 5464
S. bohemicum	Kamari et al. (2001)	24+0-4B	Italy	Tuscany, Nat.Res. of Campolino, Abetone (prov. of Pistoia), along the banks of a river close to a Fagus-Picea-Abies wood	44.1444997	10.6644636	ID 939/2000
S. bohemicum	Peruzzi et al. (2001)	24+0-4B	Italy	Lucca, canals along the town walls	43.8397758	10.5094742	ID 406-455/1999; ID 455/199 - counted 4B
S. bohemicum	Gadella & Kliphuis (1963)	26	Netherlands	Near IJsselstein (Utrecht)	52.0246381	5.0458792	ID 530
S. tanaicense	Gadella & Kliphuis (1963)	40	Netherlands	Molenpolder near Westbroek (Utrecht)	52.1475011	5.0841172	ID 338
S. tanaicense	Gadella & Kliphuis (1963)	40	Netherlands	Betw. Jutphaas and IJsselstein (Utrecht)	52.0274889	5.0607136	ID 532
S. tanaicense	Gadella & Kliphuis (1967)	40	Netherlands	At the border of the Sneekere Meer near Goingarijp (Prov. of Friesland), on peaty clay	53.0217136	5.7565086	population no. 6
S. tanaicense	Gadella & Kliphuis (1967)	40	Netherlands	At the border of “Tienensloot”, between Uitwellingerga and Goingarijp (prov. of Friesland), on peaty clay	53.0089419	5.7345353	population no. 7
S. tanaicense	Gadella & Kliphuis (1967)	40	Netherlands	At the border of “Wijde Wijmers”, between IJlst and Heeg (prov. of Friesland), on peaty clay	52.9898939	5.6178264	population no. 8
S. tanaicense	Gadella & Kliphuis (1967)	40	Netherlands	At the border of “Jeltesloot”, between Heeg and Langweer (prov. of Friesland), on peaty clay	52.9662244	5.6743031	population no. 9
S. tanaicense	Gadella & Kliphuis (1967)	40	Netherlands	At the border of a ditch between Elburg and Kampernieuwstad (prov. of Gelderland), on peaty clay	52.5211042	5.8672889	population no. 10
S. tanaicense	Gadella & Kliphuis (1967)	40	Netherlands	Hoophuizen near Harderwijk (prov. of Gelderland), at the border of a ditch, on peaty clay	52.3741581	5.5945522	population no. 11
S. tanaicense	Gadella & Kliphuis (1967)	40	Netherlands	2 km W. of Ermelo (prov. of Gelderland), at the border of a ditch on moist, loamy sand soil	52.2956217	5.7254058	population no. 12
S. tanaicense	Gadella & Kliphuis (1967)	40	Netherlands	On a “legakker” (= longitudinal remnant of the original bog), in the Molenpolder near Westbroek (prov. of Utrecht), on peaty clay	52.1475011	5.0841172	population no. 13
S. tanaicense	Gadella & Kliphuis (1967)	40	Netherlands	At the border of a lake near Oud-Loosdrecht (prov. of Utrecht), on peaty clay	52.2068508	5.0872103	population no. 14
S. tanaicense	Gadella & Kliphuis (1967)	40	Netherlands	On a “legakker” near Vinkeveen (prov. of Utrecht), on peaty clay	52.2147639	4.9321633	population no. 15
S. tanaicense	Gadella & Kliphuis (1967)	40	Netherlands	In the Eempolder (prov. of Utrecht), in various places, near Eembrugge, in a small marsh, on peaty clay	52.2290867	5.3113550	population no. 16a
S. tanaicense	Gadella & Kliphuis (1967)	40	Netherlands	In the Eempolder (prov. of Utrecht), in various places, 2 km E. of Bunschoten, at the border of a ditch, on peaty clay	52.2401133	5.4179328	population no. 16b
S. tanaicense	Gadella & Kliphuis (1967)	40	Netherlands	In the Eempolder (prov. of Utrecht), in various places, near the mouth of the river Eem, at the border of a ditch, on peaty clay	52.2709019	5.3327886	population no. 16c
S. tanaicense	Gadella & Kliphuis (1967)	40	Netherlands	Near Broek op Langendijk (prov. of Noord-Holland), in two places, beside the canal Alkmaar-Kolhom, on peaty and humus-rich clay	52.6773703	4.8006231	population no. 17
S. tanaicense	Gadella & Kliphuis (1967)	40	Netherlands	At the border of a pool near Edam (prov. of N. Holland), on peaty clay	52.5225333	5.0568289	population no. 18
S. tanaicense	Gadella & Kliphuis (1967)	40	Netherlands	At the border of a pool, 3 km S. of Hoorn (prov. of N. Holland), on clay-poor peat	52.6532719	5.0735803	population no. 19
S. tanaicense	Gadella & Kliphuis (1967)	40	Netherlands	In a dime-marsh S. of Callantsoog near the lake “het Zwanenwater”, prov. of N. Holland, on non loamy fine sand, slightly to non calcareous	52.8362222	4.6970447	population no. 20
S. tanaicense	Gadella & Kliphuis (1978)	40	Netherlands	Eempolder	52.2500000	5.3166667	ID 21.843/860
S. tanaicense	Gadella et al. (1983)	40	Germany	Schleswig-Holstein	54.2856394	8.8689292	-
S. tanaicense	Májovský & Uhríková (1985)	40	Slovakia	Eastern Slovak Lowland, Strážne	48.3661186	21.8678306	ID 3452
S. tanaicense	Murín & Májovský (1987)	40	Slovakia	Eastern Slovak Lowland, Strážne	48.3661186	21.8678306	ID 712
S. tanaicense	Májovský & Hegedüšová (1993)	40	Slovakia	Eastern Slovak Lowland, Veľké Kapušany	48.5538814	22.0773719	orig. Májovský et al. (1984), Acta Fac. Rerum Nat. Univ. Comen., Bot. 32.
S. tanaicense	Peruzzi et al. (2001)	40	Italy	Lake of Massaciuccoli (prov. of Lucca), Piaggetta, along a canal close to Villa Ginori	43.8333244	10.3296839	ID 387-388/1999
S. officinale	Gadella & Kliphuis (1963)	48	Netherlands	Rhijnauwen near Bunnik (Utrecht)	52.0691428	5.1777669	ID 319
S. officinale	Gadella & Kliphuis (1963)	48	Netherlands	Betw. Jutphaas and IJsselstein (Utrecht)	52.0274889	5.0607136	ID 531
S. officinale	Gadella & Kliphuis (1963)	48	Netherlands	Fort Hoofddijk near Utrecht (Utrecht)	52.0879794	5.1706639	ID 558
S. officinale	Gadella & Kliphuis (1967)	48	Netherlands	In an osier-bed between IJsselstein and Jutphaas (prov. of Utrecht), on river clay	52.0284183	5.0663036	population no. 3
S. officinale	Gadella & Kliphuis (1967)	48	Netherlands	On a refuse dump near IJsselstein (prov. of Utrecht), on river clay	52.0246381	5.0458792	population no. 4
S. officinale	Gadella & Kliphuis (1967)	48	Netherlands	In an orchard near IJsselstein (prov. of Utrecht), on river clay	52.0246381	5.0458792	population no. 5
S. officinale	Gadella & Kliphuis (1967)	48	Netherlands	De Hool near Dalerveen (prov. of Drente), roadside, on loamy sand	52.7170094	6.8007972	population no. 21
S. officinale	Gadella & Kliphuis (1967)	48	Netherlands	Zuidbarge (prov. of Drente), roadside, on slightly loamy course sand	52.7541075	6.9036097	population no. 22
S. officinale	Gadella & Kliphuis (1967)	48	Netherlands	Roadside between Emmen and Sleen (prov. of Drente), on slightly loamy sandy soil	52.7845383	6.8342586	population no. 23
S. officinale	Gadella & Kliphuis (1967)	48	Netherlands	Roadside near Kampen (prov. of Overijssel), on young sea clay	52.5559483	5.9033303	population no. 24
S. officinale	Gadella & Kliphuis (1967)	48	Netherlands	In various places of the “Knardijk”, between Harderwijk and Lelystad (prov. of Gelderland), on clay	52.3845686	5.5364372	population no. 25
S. officinale	Gadella & Kliphuis (1967)	48	Netherlands	Roadside near Renkum (prov. of Gelderland), on river clay	51.9751064	5.7335692	population no. 26
S. officinale	Gadella & Kliphuis (1967)	48	Netherlands	Roadside S. of Arnhem (prov. of Gelderland), on river clay	51.9255061	5.8896119	population no. 27
S. officinale	Gadella & Kliphuis (1967)	48	Netherlands	Roadside near Hemmen (prov. of Gelderland), onriver clay	51.9275728	5.6901400	population no. 28
S. officinale	Gadella & Kliphuis (1967)	48	Netherlands	Foreland of the river Waal near Dodewaard (prov. of Gelderland), on river clay	51.9007133	5.6455953	population no. 29
S. officinale	Gadella & Kliphuis (1967)	48	Netherlands	Roadside near Ellecom (prov. of Gelderland), on river clay	52.0240611	6.1085378	population no. 30
S. officinale	Gadella & Kliphuis (1967)	48	Netherlands	In a meadow near Heelsum (prov. of Gelderland), on river clay	51.9832031	5.7553761	population no. 31
S. officinale	Gadella & Kliphuis (1967)	48	Netherlands	Near Bennekom (prov. of Gelderland), in a low meadow on loamy fine sand	52.0015947	5.6756511	population no. 32
S. officinale	Gadella & Kliphuis (1967)	48	Netherlands	Roadside in the Lobberdenwaard near Pannerden (prov. of Gelderland), on river clay	51.8830464	6.0468928	population no. 33
S. officinale	Gadella & Kliphuis (1967)	48	Netherlands	Roadside between Pannerden and Oud-Zevenaar (prov. of Gelderland), on river clay	51.9042072	6.0647883	population no. 34
S. officinale	Gadella & Kliphuis (1967)	48	Netherlands	Beside the Neerlangbroekse Wetering near Neerlangbroek (prov. of Utrecht), on heavy clay	52.0113033	5.3197411	population no. 35
S. officinale	Gadella & Kliphuis (1967)	48	Netherlands	At the border of the river Kromme Rijn near Bunnik (prov. of Utrecht), on river clay	52.0707133	5.2005417	population no. 36
S. officinale	Gadella & Kliphuis (1967)	48	Netherlands	Roadside between Jutphaas and IJsselstein (prov. of Utrecht), on river clay	52.0276908	5.0658267	population no. 37
S. officinale	Gadella & Kliphuis (1967)	48	Netherlands	Fort Hoofddijk near de Bilt (prov. of Utrecht), on river clay	52.0879794	5.1706639	population no. 38
S. officinale	Gadella & Kliphuis (1967)	48	Netherlands	In a small marsh beside the river Rhine near the Grebbeberg, Rhenen (prov. of Utrecht), on river clay	51.9517903	5.6008878	population no. 39
S. officinale	Gadella & Kliphuis (1967)	48	Netherlands	Roadside between Jutphaas and Houten (prov. of Utrecht), on river clay	52.0312242	5.1120486	population no. 40
S. officinale	Gadella & Kliphuis (1967)	48	Netherlands	Beside the Amsterdam-Rijn kanaal near Schalkwijk (prov. of Utrecht), on river clay	52.0049444	5.1833536	population no. 41
S. officinale	Gadella & Kliphuis (1967)	48	Netherlands	In a young Populus-wood near Tull en’t Waal (prov. of Utrecht), on river clay	52.0017022	5.1341008	population no. 42
S. officinale	Gadella & Kliphuis (1967)	48	Netherlands	In a meadow in foreland of the river Lek near Lopik (prov. of Utrecht), on river clay	51.9752847	4.9491742	population no. 43
S. officinale	Gadella & Kliphuis (1967)	48	Netherlands	Roadside near Utrecht, on river clay	52.0949753	5.1097081	population no. 44
S. officinale	Gadella & Kliphuis (1967)	48	Netherlands	At the margins of the wood of the estate “Oud Amelisweerd” between Utrecht and Bunnik (prov. of Utrecht), on river clay	52.0691314	5.1607794	population no. 45
S. officinale	Gadella & Kliphuis (1967)	48	Netherlands	Beside the river Hollandse IJssel near IJsselstein (prov. of Utrecht), on river clay	52.0388850	5.0291125	population no. 46
S. officinale	Gadella & Kliphuis (1967)	48	Netherlands	In an osier-bed near Vreeswijk (prov. of Utrecht), on river clay	52.0072050	5.0965469	population no. 47
S. officinale	Gadella & Kliphuis (1967)	48	Netherlands	Roadside near the estate “Oostbroek” near de Bilt (prov. of Utrecht), on river clay	52.0880467	5.1939875	population no. 48
S. officinale	Gadella & Kliphuis (1967)	48	Netherlands	Roadside between Utrecht and Houten, (prov. of Utrecht), on river clay	52.0536083	5.1565089	population no. 49
S. officinale	Gadella & Kliphuis (1967)	48	Netherlands	3 km S. of Hoom (prov. of N. Holland), on a clay-dike along the coast of the Ijsselmeer	52.8101922	5.3753550	population no. 50
S. officinale	Gadella & Kliphuis (1967)	48	Netherlands	In various places on the Isle of Voome (prov. of Z. Holland), Heveringen near Oost-Yoome, on sandy soil	51.9041742	4.0920967	population no. 51a
S. officinale	Gadella & Kliphuis (1967)	48	Netherlands	In various places on the Isle of Voome (prov. of Z. Holland), roadside near former airstrip, now a wet dune valley, near Oost-Voome, on sandy soil	51.8575008	4.1994783	population no. 51b
S. officinale	Gadella & Kliphuis (1967)	48	Netherlands	In various places on the Isle of Voome (prov. of Z. Holland), at the margin of a small Populus-wood, near Oost-Voome, on sandy soil	51.9142708	4.1038931	population no. 51c
S. officinale	Gadella & Kliphuis (1967)	48	Netherlands	In various places on the Isle of Voome (prov. of Z. Holland), at the border of the dune lake “Quakjeswater” on sandy soil	51.8492908	4.0776364	population no. 51d
S. officinale	Gadella & Kliphuis (1967)	48	Netherlands	Near Beversluisplaat, Hollandse Biesbosch, on river clay	51.7650742	4.7664983	population no. 52
S. officinale	Gadella & Kliphuis (1967)	48	Netherlands	Roadside N. of Goedereede, Isle of Goeree (prov. of Z. Holland), on sandy soil	51.8187794	3.9770694	population no. 53
S. officinale	Gadella & Kliphuis (1967)	48	Netherlands	Brabantse Biesbosch, polder “de Dood”, on river clay	51.7483589	4.8248072	population no. 54a
S. officinale	Gadella & Kliphuis (1967)	48	Netherlands	Brabantse Biesbosch, in an osier-bed near Keizersveer, on river clay	51.7483589	4.8248072	population no. 54b
S. officinale	Gadella & Kliphuis (1967)	48	Netherlands	Near Veldhoven (prov. of N. Brabant), on loamy fine sand	51.4154200	5.3770811	population no. 55
S. officinale	Gadella & Kliphuis (1967)	48	Netherlands	At the border of an old sea-creek near Woensdrecht (prov. of N. Brabant), on young sea clay	51.4268175	4.2984503	population no. 56
S. officinale	Gadella & Kliphuis (1967)	48	Netherlands	At the margins of a wood near Ulvenhout (prov. of N. Brabant), on loamy fine sand	51.5488222	4.7977708	population no. 57
S. officinale	Gadella & Kliphuis (1967)	48	Netherlands	Roadside near Heusden (prov. of N. Brabant), on river clay	51.7335642	5.1382011	population no. 58
S. officinale	Gadella & Kliphuis (1967)	48	Netherlands	Near Helvoirt (prov. of N. Brabant), at the border of a small ditch, on slightly loamy coarse sand	51.5805072	5.4062833	population no. 61
S. officinale	Gadella & Kliphuis (1967)	48	Netherlands	At the margin of a wood near Bunde (prov. ofLimburg), on river clay	50.8974117	5.7325400	population no. 62
S. officinale	Gadella & Kliphuis (1967)	48	Netherlands	Roadside near Ryckholt (prov. of Limburg), on loamy soil	50.7980764	5.7321831	population no. 64
S. officinale	Gadella & Kliphuis (1967)	48	Netherlands	Roadside near St. Geertruid (prov. of Limburg), on loamy soil	50.7959122	5.7717592	population no. 65
S. officinale	Gadella & Kliphuis (1967)	48	Netherlands	Roadside near Heerlerheide (prov. of Limbing), on loamy soil	50.9179408	5.9656306	population no. 66
S. officinale	Gadella & Kliphuis (1967)	48	Netherlands	Roadside between Heerlerheide and Hoensbroek (prov. of Limburg), on loamy soil	50.9190797	5.9414614	population no. 67
S. officinale	Gadella & Kliphuis (1967)	48	Netherlands	Roadside near Voerendaal (prov. of Limbing), on sandy loam	50.8863781	5.9346544	population no. 68
S. officinale	Gadella et al. (1970)	48	Austria	Burgenland, Zurndorf	47.9833333	17.0166667	ID 6986
S. officinale	Gadella et al. (1970)	48	Austria	Burgenland, Zurndorf an der Leitha (Riparian forest)	47.9862597	17.0150572	ID 6957
S. officinale	Gadella et al. (1970)	48	Austria	Burgenland, Hammer-Teich, 3 km E from Lockenhaus	47.4097214	16.4376133	ID 6981, ID 6982
S. officinale	Gadella et al. (1970)	48	Austria	Burgenland, Stadtschlaining, 7 km E from Oberwart	47.3195636	16.2723614	ID 6924
S. officinale	Gadella et al. (1970)	48	Austria	Burgenland, Leithagebirge NE from Eisenstadt	47.9405019	16.6485497	ID 6964
S. officinale	Gadella et al. (1970)	48	Austria	Steiermark, Laßnitzklause near Deutschlandsberg	46.8218200	15.2536556	ID 6920, ID 6921
S. officinale	Basler (1972)	48	Netherlands	Utrecht, Oudegein near Jutphaas	52.0221200	5.0872758	population no. 2 (1 plant counted)
S. officinale	Basler (1972)	48	Netherlands	Utrecht, the shore of the river near Jutphaas	52.0334456	5.0927753	population no. 3 (2 plants counted)
S. officinale	Basler (1972)	48	Netherlands	[Utrecht], shores of the ruver Ijssel near Ijsselstein	52.0183836	5.0610678	population no. 45 (6 plants counted)
S. officinale	Basler (1972)	48	Germany	Hamburg, shores of the river Bille near Hamburg-Wentorf	53.4972308	10.2390183	population no. 24 (1 plant counted)
S. officinale	Basler (1972)	48	Germany	Ostholstein, shores of the river Schwartau near Groβ-Parin	53.9370944	10.7037981	population no. 34 (2 plants counted)
S. officinale	Basler (1972)	48	Germany	Tremser Teich near Waldhalle Lübec	53.9007261	10.6846656	population no. 35 (2 plants counted)
S. officinale	Basler (1972)	48	Germany	Ostholstein, Curau Moor, Curaubrücke südl.	53.9684394	10.6317967	population no. 36 (2 plants counted)
S. officinale	Basler (1972)	48	Germany	Kiel, Kiel-Wik, Schrebergäten	54.3591275	10.1256639	population no. 38 (2 plants counted)
S. officinale	Basler (1972)	48	Germany	Pinneberg, Helgolad, Mielk-Haus	54.1820608	7.8876314	population no. 39 (1 plant counted)
S. officinale	Basler (1972)	48	Germany	Ostholstein, shores of the river Curau near Curau	53.9501083	10.6223553	population no. 40 (4 plants counted)
S. officinale	Basler (1972)	48	Germany	Ostholstein, shores of the river Curau 2 km W Pop 40	53.9501083	10.6223553	population no. 41 (6 plants counted)
S. officinale	Basler (1972)	48	Germany	Ostholstein, Ahrensbök-Drunkelsdorf	53.9935117	10.5822378	population no. 42 (15 plants counted)
S. officinale	Basler (1972)	48	Germany	Segeberg, shores of the river Faulen Trave near Strenglin	53.9872336	10.4503478	population no. 43 (5 plants counted)
S. officinale	Basler (1972)	48	Germany	Nordfriesland, St.Peter	54.3146819	8.6080978	population no. 44 (1 plant counted)
S. officinale	Basler (1972)	48	Germany	Hamburg, shores of the river Elbe near Hamburg-Ostrauel	53.4754119	10.0409736	population no. 46 (3 plants counted)
S. officinale	Basler (1972)	48	Germany	Hamburg, shores of the river Elbe near Hamburg-Ostrauel	53.4754119	10.0409736	population no. 47 (3 plants counted)
S. officinale	Basler (1972)	48	Germany	Niedersachen, Schaumburg-Lippe, Achum near Bückeburg	52.2879250	9.0868044	population no. 48 (5 plants counted)
S. officinale	Dobeš & Vitek (2000)	48	Austria	Kärnten, near Leoben [46°57'N, 13°38'E]	46.9500000	13.6333333	ID 11675; orig. Gadella & Kliphuis (1972)
S. officinale	Dobeš & Vitek (2000)	48	Austria	Niederösterreich, near St. Christophen, 1000 m a.s.l.	48.1769164	15.8822722	ID 11757, ID 11760; orig. Gadella & Kliphuis (1972)
S. officinale	Dobeš & Vitek (2000)	48	Austria	Steiermark, Bad Aussee: langs beek [47°37'N, 13°47'E]	47.6166667	13.7833333	ID 11765; orig. Gadella & Kliphuis (1972)
S. officinale	Dobeš & Vitek (2000)	48	Austria	Steiermark, Sankt Peter-Freienstein, 600 m a.s.l.	47.3883839	15.0217589	ID 7918; orig. Gadella & Kliphuis (1972)
S. officinale	Wcisło (1972)	48	Poland	Zakopane, in a meadow	49.2969444	19.9506589	violet fl.
S. officinale	Wcisło (1972)	48	Poland	Krynica, in a meadow	51.0109669	23.8966564	purple-violet fl.
S. officinale	Wcisło (1972)	48	Poland	Nowy Şacz, along a road	49.6249172	20.6913458	violet fl.
S. officinale	Wcisło (1972)	48	Poland	Lesko, on a slope	49.4689014	22.3303817	violet fl.
S. officinale	Wcisło (1972)	48	Poland	Jankówka near Wieliczka, along the stream	49.9268086	20.0722819	pink fl.
S. officinale	Wcisło (1972)	48	Poland	Szarów near Niepołomice, in a meadow	49.9949397	20.2665214	violet fl.
S. officinale	Wcisło (1972)	48	Poland	Niepołomice, in a wood	50.0331819	20.2168011	violet fl.
S. officinale	Wcisło (1972)	48	Poland	Dębica, along a road	50.0514600	21.4104803	purple-violet fl.
S. officinale	Wcisło (1972)	48	Poland	Bieżanów near Cracow, in a meadow	50.0214303	20.0362514	pink-violet fl.
S. officinale	Wcisło (1972)	48	Poland	Kostrze near Cracow, in a meadow	50.0328586	19.8554775	cream-white fl.
S. officinale	Wcisło (1972)	48	Poland	Kostrze near Cracow, in a meadow	50.0328586	19.8554775	pink-violet fl.
S. officinale	Wcisło (1972)	48	Poland	Szczekociny, along the ditch	50.6259217	19.8194681	violet fl.
S. officinale	Wcisło (1972)	48	Poland	Sandomierz, in a meadow	50.6793067	21.7495056	purple-violet fl.
S. officinale	Wcisło (1972)	48	Poland	Zamość, in a meadow	50.7170853	23.2525711	violet fl.
S. officinale	Wcisło (1972)	48	Poland	Podgórz near Zawichost, along the river Vistula	50.7875764	21.8534283	violet fl.
S. officinale	Wcisło (1972)	48	Poland	Biskupice near Chełm	51.1523458	22.9466919	purple-violet fl.
S. officinale	Wcisło (1972)	48	Poland	Bemowo near Warsaw, along the ditch	52.2389736	20.9132881	violet fl.
S. officinale	Wcisło (1972)	48	Poland	Serock, in a meadow along the river Bug	52.5135192	21.0731161	pink-violet fl.
S. officinale	Wcisło (1972)	48	Poland	Łapy, distr. Białystok, in a meadow along the river Narew	52.9908208	22.8830050	violet fl.
S. officinale	Wcisło (1972)	48	Poland	Toruń, Bazarowa Kępa	53.0048789	18.6198839	violet fl.
S. officinale	Wcisło (1972)	48	Poland	Gryfino, distr. Szczecin in a peat bog.	53.2535889	14.4924242	violet fl.
S. officinale	Wcisło (1972)	48	Poland	Peat-bog around the lake Miedwie	53.2803489	14.8866881	violet fl.
S. officinale	Wcisło (1972)	48	Poland	Szczecin, Międzyodrze, in a ditch	53.9282744	14.4489031	purple-violet fl.
S. officinale	Wcisło (1972)	48	Poland	Gniew, in a meadow	53.8342219	18.8251594	violet fl.
S. officinale	Wcisło (1972)	48	Poland	Opalenie near Gniew, in a garden	53.7424247	18.8229486	violet fl.
S. officinale	Wcisło (1972)	48	Poland	Gdańsk, Kaczy Potok, in a meadow	54.4806900	18.4655631	violet fl.
S. officinale	Wcisło (1972)	48	Poland	Olsztyn, vicinity of the lake Długie	53.7855247	20.4608247	violet fl.
S. officinale	Gadella et al. (1974)	48	Great Britain	Wedmore (V.C.6 N. Somerset)	51.2255000	-2.8114392	-
S. officinale	Gadella et al. (1974)	48	Great Britain	Wells (V.C.6 N. Somerset)	51.2098072	-2.6455900	-
S. officinale	Gadella et al. (1974)	48	Great Britain	Chippenham (V.C.7 N. Wiltshire)	51.4587619	-2.1159033	-
S. officinale	Gadella et al. (1974)	48	Great Britain	Chesil Beach (V.C.9 Dorset)	50.6153267	-2.5358931	-
S. officinale	Gadella et al. (1974)	48	Great Britain	Norwich (V.C.27 E. Norfolk)	52.6286061	1.2922700	-
S. officinale	Gadella et al. (1974)	48	Great Britain	Winchcombe (V.C.33 E. Gloucestershire)	51.9529872	-1.9654864	-
S. officinale	Gadella et al. (1974)	48	Great Britain	Haverholme Priory (V.C.53 S. Lincolnshire)	53.0303739	-0.3495219	-
S. officinale	Gadella et al. (1974)	48	Great Britain	Near Morpeth (V.C.67 Northumberland)	55.1675436	-1.6907444	-
S. officinale	Gadella & Kliphuis (1978)	48	Hungary	Near Szagysvaszanto [Zagyvaszántó]	47.7755886	19.6705194	ID 11.722/24/30
S. officinale	Gadella & Kliphuis (1978)	48	Bulgaria	Baltata	47.0516289	29.0433667	ID 15.649/652
S. officinale	Van Loon & Kieft in Löve (1980)	48	Slovenia	Ljubljana	46.0499803	14.5068603	ID 17250
S. officinale	Migra (1982)	48	Slovakia	Western Beskids, Oravská Polhora, Slaná voda, near the rivulet Vonžovec	49.5269275	19.4748089	ID 3335
S. officinale	Murín & Májovský (1982)	48	Slovakia	Little Carpathians, Bratislava, Rača, city quater of Krasňany	49.2134708	18.8884042	ID 5473; reddish purple fl.
S. officinale	Murín & Májovský (1982)	48	Slovakia	Danubian Lowland, Tesárske mlyňany, arboretum	48.3319292	18.3543764	ID 5474; reddish purple fl.
S. officinale	Murín & Májovský (1982)	48	Slovakia	Poľana, Vigľaš	48.5554097	19.2926267	ID 5477; white fl.
S. officinale	Murín & Májovský (1982)	48	Slovakia	Slovak Karst, Kečovo, Domica cave	48.4777575	20.4698153	ID 5479¨; reddish purple fl.
S. officinale	Murín & Májovský (1982)	48	Slovakia	Spišská basin,Hranovnica	48.9877667	20.3093442	ID 5478; violet fl.
S. officinale	Murín & Májovský (1982)	48	Slovakia	Štiavnické Hills, Sklené Teplice	48.5271547	18.8651244	ID 5475; reddish purple fl.
S. officinale	Murín & Májovský (1982)	48	Slovakia	Western Beskids, Oravská Lesná, Bučina	49.3720675	19.1826422	ID 5476; reddish purple fl.
S. officinale	Krahulcová (1988)	48	Czech Republic	distr. Rychnov n. Kněžnou, Lípa near Týniště n. O., a meadow by the football ground, 250 m a. s. 1	50.1356164	16.0980067	PR 377565; plant with purple-violet flowers
S. officinale	Wille (1998)	48	Germany	Hessen, Vogelsbergkreis	50.6863000	9.5961000	ID 5323/21
S. officinale	Wille (1998)	48	Germany	Hessen, Lahn-Dill-Kreis	50.5692000	8.6071000	ID 5417/23
S. officinale	Wille (1998)	48	Germany	Hessen, Lahn-Dill-Kreis	50.5691000	8.6051000	ID 5417/23
S. officinale	Wille (1998)	48	Germany	Hessen, Lahn-Dill-Kreis	50.5683000	8.6035000	ID 5417/23
S. officinale	Wille (1998)	48	Germany	Hessen, [Landkreis] Gießen, Heuchelheim, Lahnaue, W Lahn, Grünland	50.5708000	8.6280000	ID 5417/24
S. officinale	Wille (1998)	48	Germany	Hessen, [Landkreis] Gießen	50.5697000	8.6263000	ID 5417/24
S. officinale	Wille (1998)	48	Germany	Hessen, [Landkreis] Groß-Gerau	49.8780000	8.3484000	ID 6116/13
S. officinale	Wille (1998)	48	Germany	Hessen, [Landkreis] Groß-Gerau	49.8776000	8.3484000	ID 6116/13
S. officinale	Wille (1998)	48	Germany	Hessen, [Landkreis] Groß-Gerau	49.8773000	8.3484000	ID 6116/13
S. officinale	Wille (1998)	48	Germany	Hessen, [Landkreis] Groß-Gerau	49.8766000	8.3486000	ID 6116/13
S. officinale	Wille (1998)	48	Germany	Hessen, [Landkreis] Groß-Gerau	49.8764000	8.3473000	ID 6116/13
S. officinale	Wille (1998)	48	Germany	Baden-Württemberg, Mannheim	49.4537000	8.4597000	ID 6516/24
S. officinale	Wille (1998)	48	Germany	Bayern, Ostallgäu	48.0214000	10.6861000	ID 7930/3
S. officinale	Wille (1998)	48	Germany	Baden-Württemberg, [Landkreis] Rottweil	48.3236000	8.3536000	ID 7616/33
S. officinale	Wille (1998)	48	Germany	Hessen, Niederursel, Frankfurt am Main, N Niederursel, im Kreuzerfeld, Wegrand zwischen Asphaltweg und angeschütteter Böschung	50.1727000	8.6233000	ID 5817/23
S. officinale	Wille (1998)	48	Germany	Hessen, [Landkreis] Limburg-Weilburg	50.4161000	8.1098000	ID 5514/43
S. officinale	Wille (1998)	48	Germany	Hessen, [Landkreis] Limburg-Weilburg	50.4153000	8.1233000	ID 5514/43
S. officinale	Wille (1998)	48	Germany	Hessen, Main-Taunus-Kreis	50.0200000	8.4534000	ID 5916/43
S. officinale	Wille (1998)	48	Germany	Hessen, [Landkreis] Limburg-Weilburg	50.4153000	8.1233000	ID 5514/43
S. officinale	Peruzzi et al. (2001)	48	Italy	Montescudaio (prov. of Pisa)	-	-	ID 423/1999; pink-violet fl.
S. officinale	Wille (1998)	42	Germany	Hessen, Main-Taunus-Kreis	50.1693000	8.4564000	ID 5816/23
S. officinale	Wille (1998)	43	Germany	Hessen, Frankfurt am Main	50.1450000	8.6363000	ID 5817/42
S. officinale	Wille (1998)	43	Germany	Hessen, Lahn-Dill-Kreis	50.5676000	8.6030000	ID 5417/23
S. officinale	Wille (1998)	43	Germany	Hessen, [Landkreis] Groß-Gerau	49.8767000	8.3486000	ID 6116/13
S. officinale	Wille (1998)	43	Germany	Hessen, Main-Taunus-Kreis	50.1707000	8.4570000	ID 5816/23
S. officinale	Wille (1998)	43	Germany	Hessen, Frankfurt am Main	50.1244000	8.6608000	ID 5817/42
S. officinale	Gadella & Kliphuis (1967)	44	Netherlands	Hoensbroek (prov. of Limburg)	50.9149131	5.9166564	population no. 72
S. officinale	Gadella et al. (1974)	44	Great Britain	Claydon	52.1065844	1.1110014	ID 10.287-10.288
S. officinale	Gadella et al. (1974)	44	Great Britain	Twyford Forest	51.4760644	-0.8571847	ID 10.191-10.192
S. officinale	Shirato et al. (1985)	45	-	Nagano National Liverstock Breeding Station	not used in map		-
S. officinale	Wille (1998)	46	Germany	Hessen, [Landkreis] Limburg-Weilburg	50.4161000	8.1098000	ID 5514/43
S. officinale	Wille (1998)	47	Germany	Hessen, [Landkreis] Limburg-Weilburg	50.4161000	8.1098000	ID 5514/43
S. officinale	Wille (1998)	47	Germany	Hessen, [Landkreis] Limburg-Weilburg	50.4153000	8.1233000	ID 5514/43
S. officinale	Gadella & Kliphuis (1967)	47, 48	Netherlands	Boxtel (prov. of N. Brabant)	51.5968336	5.3843967	population no. 59
S. officinale	Gadella & Kliphuis (1967)	47, 48	Netherlands	Olland (prov. of N. Brabant)	51.5805072	5.4062833	population no. 60
S. officinale	Gadella & Kliphuis (1967)	40, 42, 43, 44, 46, 47, 48	Netherlands	Ermelo (prov. of Gelderland)	52.3000881	5.6231258	population no. 69
S. officinale	Gadella & Kliphuis (1967)	44, 46, 47, 48	Netherlands	Oud-Zevenaar (prov. of Gelderland)	51.9161086	6.0806097	population no. 70
S. officinale	Gadella & Kliphuis (1967)	43, 44, 45, 46	Netherlands	Gulpen - Wylré (prov. of Limburg)	50.8240031	5.8937050	population no. 71
S. officinale	Gadella & Kliphuis (1967)	46, 48	Netherlands	Roadside near Eys (prov. of Limburg), on loamy soil	50.8255142	5.9261850	population no. 63
unclear origin	Strey (1931)	ca. 36	Germany	Botanischen Garten in Kiel	not used in map		-
unclear origin	Tischler (1935)	ca. 36	?	?	not used in map		-
unclear origin	Basler (1972)	36	Netherlands	Utrecht, Oudegein near Jutphaas	not used in map		population no. 2 (2 plants counted)
unclear origin	Májovský et al. (1974)	36?	Slovakia	Little Carpathians, Bratislava, Rača	not used in map		ID 965
unclear origin	Wille (1998)	38	Germany	Hessen Lahn-Dill-Kreis	not used in map		5417/23
unclear origin	Wille (1998)	38	Germany	Hessen Lahn-Dill-Kreis	not used in map		5417/23
unclear origin	Wille (1998)	38	Germany	Hessen, Frankfurt am Main	not used in map		5817/42
unclear origin	Wille (1998)	38	Germany	Hessen, Hochtaunuskreis	not used in map		5717/44
unclear origin	Wille (1998)	38	Germany	Hessen, Main-Taunus-Kreis	not used in map		5816/23
unclear origin	Wille (1998)	38	Germany	Hessen, [Landkreis] Gießen	not used in map		5417/24
unclear origin	Van Loon (1987)	54	?	?	not used in map		-
unclear origin	Markowa & Iwanova (1970)	54	Bulgaria/Turkey	Strandzha, wet graslands in the valley of the Rezovo River	not used in map		ID MM-394
unclear origin	Gadella & Kliphuis (1978)	56	Slovakia	Tatranska Lomnica (Tatra Mts.)	not used in map		ID 8784
unclear origin	Gadella et al. (1983)	56	Slovakia	Tatra Mountains	not used in map		-
References
Basler A. 1972. Cytotaxonomische Untersuchungen an der Boraginaceen-Gattung Symphytum L. Botanische Jahrbücher für Systematik, Pflanzengeschichte und Pflanzengeographie 92: 508–553.
Dobeš Ch, Vitek E. 2000. Documented Chromosome Number Checklist of Austrian Vascular Plants. Vienna: Naturhistorisches Museum Wien.
Gadella TWJ, Kliphuis E. 1963. Chromosome numbers of flowering plants in the Netherlands. Acta Botanica Neerlandica 12: 195–230.
Gadella TWJ, Kliphuis E. 1967. Cytotaxonomic studies in the genus Symphytum I. Symphytum officinale L. in the Netherlands. Proceedings of the Koninklijke Nederlandse Akademie van Wetenschappen, Series C: Biological and Medical Sciences 70: 378–391.
Gadella TWJ, Kliphuis E. 1970. Cytotaxonomic investigations in some Angiosperms collected in the Valley of Aosta and in Tre National Park "Gran Paradiso". Caryologia 23: 363–379.
Gadella TWJ, Kliphuis E. 1978. Cytotaxonomic studies in the genus Symphytum VIII. Chromosome numbers and classification of ten European species. Proceedings of the Koninklijke Nederlandse Akademie van Wetenschappen, Series C: Biological and Medical Sciences 81: 162–172.
Gadella TWJ, Kliphuis E, Huizing HJ. 1983. Cyto- and chemotaxonomical studies on the sections Officinalia and Coerulea of the genus Symphytum. Botanica Helvetica 93: 169–192.
Gadella TWJ, Kliphuis E, Kramer KU. 1970. Zytotaxonomische Untersuchungen an Blüten pflanzen aus dem Osten Österreichs. Wiss. Arb. Burgenland 44: 187–195.
Gadella TWJ, Kliphuis E, Perring FH. 1974. Cytotaxonomic studies in the genus Symphytum VI. Some notes on Symphytum in Britain. Acta Botanica Neerlandica 23: 433–437.
Kamari G, Blanché C, Garbari F. 2001. Mediterranean chromosome number reports – 11. Flora Mediterranea 11: 435–483.
Krahulcová A. 1988. Selected Chromosome Counts of the Czechoslovak Flora I. Folia Geobotanica & Phytotaxonomica 23: 375–381.
Lepper L. 1970. Beiträge zur Chromosomenzahlendokumentation. Wissenschaftliche Zeitschrift der Friedrich-Schiller-Universitat Jena/Thüringen. Mathematisch-naturwissenschaftliche Reihe 19: 369–376.
Májovský J, Hegedüšová Z. 1993. Symphytum L. In: Bertová L, Goliášová K, eds. Flóra Slovenska Vol. 5/2. Bratislava: Veda, 76–97.
Májovský J, Uhríková A. 1985. Karyotaxonomisches Studium einiger Arten der slowakischen Flora V. Acta Facultatis Rerum Naturalium Universitatis Comenianae, Botanica 32: 59–65.
Májovský J, ed. 1974. Index of chromosome numbers of Slovakian flora (Part 3). Acta Facultatis Rerum Naturalium Universitatis Comenianae, Botanica 22: 1–20.
Markowa M, Iwanowa P. 1970. Karyologische Untersuchung der Vertreiter der Fam. Borraginaceae, Labiatae und Scrophulariaceae in Bulgarien. Bulg. Akad. Wiss. Mitt. Bot. Inst. 20: 93–98.
Mekki L, Hart HAT, El-Alfy NZ, Dewedar A, Gadella TWJ. 1987. The Giemsa C-banded karyotype of diploid Symphytum officinale (Boraginaceae). Acta Botanica Neerlandica 36: 33–37.
Migra V. 1982. Zytotaxonomische Probleme ausgewahlter Taxa der Flora des Babia Hora-Bergmassivs (Gebirge Západné Beskydy) I. Acta Facultatis Rerum Naturalium Universitatis Comenianae, Botanica 29: 87–95.
Murín A. 1978. [Reports], p. 38. In: Májovský J, ed. Index of chromosome numbers of Slovakian flora (Part 6). Acta Facultatis Rerum Naturalium Universitatis Comenianae, Botanica 26: 1–42.
Murín A, Májovský J. 1982. Die Bedeutung der Polyploidie in der Entwicklung der in der Slowakei wachsenden Arten der Gattung Symphytum L. Acta Facultatis Rerum Naturalium Universitatis Comenianae, Botanica 29: 1–25.
Murín A, Májovský J. 1987. Karyological study of the Slovak flora XIX. Acta Facultatis Rerum Naturalium Universitatis Comenianae, Botanica 34: 3–20.
Peruzzi L, Garbari F, Bottega S. 2001. Symphytum tanaicense (Boraginaceae) new for the Italian flora. Willdenowia 31: 33–41.
Shirato K, Shintani T, Nakanishi G, Kamizyö A. 1985. Chromosome numbers in genus Symphytum. Chromosome Information Service 38: 21–23.
Srey M. 1931. Karyologische Studien an Boraginoideae. Planta 14: 682–730.
Tischler G. 1935. Die Bedeutung der Polyploidie für die Verbreitung der Angiospermen: erläutert an den Arten Schleswig-Holsteins, mit Ausblicken auf andere Florengebiete. Botanische Jahrbücher fur Systematik, Pflanzengeschichte und Pflanzengeographie 67: 1–36.
van Loon JCH. 1987. A cytotaxonomical atlas of the Balkan flora. Berlin/Stuttgart: J. Cramer.
van Loon JCH, Kieft B. 1980. Reports. In: Löve Á, ed. Chromosome Number Reports LXVIII. Taxon 29: 538–542.
Wcisło H. 1972. Karyological studies in Symphytum L. Acta biologica Cracoviensia. Series botanica 15: 153–163.
Wille I. 1998. Symphytum officinale (Boraginaceae) in Süd- und Mittelhessen. Cytologisch-morphologische Untersuchungen zur Abgrenzung der Sippen. Botanik und Naturschutz in Hessen 10: 87–119.

## Sheet: Table S3
Morphological, ecological and geographic differences between diploids and tetraploids of Symphytum officinale (Boraginaceae) justify both cytotypes as separate species.
Lucie Kobrlová, Martin Duchoslav & Michal Hroneš
Table S3. Relative DNA content of Symphytum officinale complex assessed using flow cytometry; propidium iodide (PI) and 4,6-diamidino-2-phenylindole (DAPI) staining.
taxon	ploidy	N	Mean RF	SD	Min	Max	Var (%)		N	Mean RF	SD	Min	Max	Var (%)
		PI staining
		standard = Pisum sativum							standard = Zea mays
S. bohemicum	2x	1	0.26515	-	-	-	-		127	0.271983	0.0127998	0.250584	0.316268	24.1499
–	3x	-	-	-	-	-	-		2	0.357183	0	0.357183	0.357183	0
S. officinale	4x	392	0.495821	0.029728	0.424675	0.58735	32.8091		31	0.533106	0.0259291	0.476356	0.578438	19.1486
–	4x+	1	0.605597	-	-	-	-		-	-	-	-	-	-
		DAPI staining
S. bohemicum	2x	6	0.32168	0.0109046	0.301541	0.334535	10.2567		71	0.327942	0.0137301	0.291161	0.381173	27.4474
S. officinale	4x	189	0.65772	0.0394151	0.504468	0.726166	33.7071		-	-	-	-	-	-
N	number of individuals analysed
RF	relative fluorescence
SD	standard deviation
Var (%)	Var (%) = (Max-Min) × 100/Min
The values of RF using Zea mays ‘CE-777’ as a standard were recalculated to the primary standard Pisum sativum ‘Ctirad’.

## Sheet: Table S4
Morphological, ecological and geographic differences between diploids and tetraploids of Symphytum officinale (Boraginaceae) justify both cytotypes as separate species.
Lucie Kobrlová, Martin Duchoslav & Michal Hroneš
Table S4. The genome size (2C value) of the S. officinale cytotypes.
taxon	2n*	N	Mean 2C (pg)	SD	Min	Max	Var (%)	1Cx (pg)
S. bohemicum	24 + 0–4B	8	2.4606	0.104113	2.32743	2.64067	13.4587	1.2303
S. officinale	48	7	4.41733	0.128504	4.29294	4.58384	6.7762	1.10433
N	number of individuals analysed
SD	standard deviation
Var (%)	Var (%) = (Max-Min) × 100/Min
* published chromosome numbers (see Supporting Information S1)

## Sheet: Table S5
Morphological, ecological and geographic differences between diploids and tetraploids of Symphytum officinale (Boraginaceae) justify both cytotypes as separate species.
Lucie Kobrlová, Martin Duchoslav & Michal Hroneš
Table S5. Total canonical structure expressing correlations of traits with canonical axes in discriminate analysis (CDA). Values that exceed the level of 0.2 are in bold.
Character	CCA1
height of stem	0.050031
width of stem	-0.19564
width of stem cavity	-0.02289
width of stem wall	-0.24566
stem/cavity width ratio	0.037163
colour of plant	0.353127
number of branches	-0.19482
length of rosette leaf	-0.07854
length/width ratio of rosette lamina	0.127397
width of lower petiole wing	-0.13158
length of lower leaf	0.056914
length/width ratio of lower leaf lamina	-0.00198
internode length/wing width below lower leaf ratio	0.01215
width of wing below lower leaf	-0.19421
length of middle leaf	0.006088
length/width ratio of middle leaf lamina	-0.10595
internode length/wing width below middle leaf ratio	0.069246
width of wing below middle leaf	-0.31454
length of upper leaf	0.056715
length/width ratio of upper leaf lamina	-0.13609
internode length/wing width below upper leaf ratio	0.147539
width of wing below upper leaf	-0.25331
number of flowers	-0.09825
length of peduncle	-0.51534
length of calyx	-0.57035
width of calyx lobe	-0.30067
length of corolla	-0.43128
width of corolla	-0.40847
width of lowered corolla part	-0.46736
length of style	-0.32808
corolla/style length ratio	-0.12167
shape of style	0.177798
